# Supplementary material for: Clinical Characterization of Respiratory Syncytial Virus Infection in Adults: A Neglected Disease?
Source: Viruses. 2023 Aug 31;15(9):1848. doi: 10.3390/v15091848 (PMC10536488; doi:10.3390/v15091848)
Supplement: Supplementary file 1 [file viruses-15-01848-s001.zip]

Archive with 1 entries (1 files):
- viruses-2531526-supplementary.pdf
